# Supplementary material for: Reframing the science and policy of nicotine, illegal drugs and alcohol – conclusions of the ALICE RAP Project
Source: F1000Res. 2017 Mar 17;6:289. [Version 1] doi: 10.12688/f1000research.10860.1 (PMC5381624; doi:10.12688/f1000research.10860.1)
Supplement: Source data underlying the results presented in Table 1 [file f1000research-6-11710-s0000.tgz]

Archive with 1 entries (1 files):
- 84669d31-19bc-4250-b770-cb16184c8287_Burden_2013_and_2010_comparison_IHME_vers_2.xlsx
