# Supplementary material for: Reframing the science and policy of nicotine, illegal drugs and alcohol – conclusions of the ALICE RAP Project
Source: F1000Res. 2017 Mar 17;6:289. [Version 1] doi: 10.12688/f1000research.10860.1 (PMC5381624; doi:10.12688/f1000research.10860.1)
Supplement: Source data underlying the results presented in Table 1 [file f1000research-6-11710-s0000.tgz › 84669d31-19bc-4250-b770-cb16184c8287_Burden_2013_and_2010_comparison_IHME_vers_2.xlsx]

## Sheet: Sheet1
2013																				2010
Risk factor	Sex	Deaths	Deaths per 100,000 people	% of all Deaths		YLLs (1000s)	YLLs per 100,000 people	% of all YLLs		DALYs (1000s)	DALYs per 100,000 people	% of all DALYs		YLDs	YLDs per 100,000		Deaths			Risk factor	Sex	Deaths	Deaths per 100,000 people	% of all Deaths		YLLs (1000s)	YLLs per 100,000 people	% of all YLLs		DALYs (1000s)	DALYs per 100,000 people	% of all DALYs		YLDs (1000s)	YLDs per 100,000
Illicit drug use	Men	33.2439	13.3167	0.0128963		1069.8	428.53	0.0245141		1749.16	700.67	0.0231		679.364	272.14		33243.9			Illicit drug use	Men	31.9836	12.9884	0.0127819		1084.67	440.48	0.0243829		1766.63	717.42	0.0234		681.955	276.94		31983.6
	Women	10.1298	3.8742	0.00386255		292.665	111.93	0.00949347		580.492	222.01	0.0084		287.827	110.08		10129.8				Women	10.0241	3.88129	0.00396183		304.404	117.86	0.00978286		593.934	229.97	0.0084		289.53	112.11		10024.1
	Total	43.3737	8.4862	0.00834052		1362.46	266.57	0.0182959		2329.65	455.8	0.0161		967.19	189.23		43373.7				Total	42.0076	8.32638	0.00834743		1389.08	275.33	0.0183738		2360.56	467.89	0.0161		971.485	192.56		42007.6
Alcohol consumption	Men	173.363	69.445	0.0672526		4558.71	1826.11	0.104461		5981.35	2395.98	0.0791		1422.64	569.87		173363			Alcohol consumption	Men	185.97	75.5217	0.0743211		5016.46	2037.16	0.112767		6493.48	2636.98	0.086		1477.03	599.82		185970
	Women	84.4878	32.3129	0.0322157		1584.04	605.82	0.0513829		2019.82	772.49	0.0292		435.78	166.67		84487.8				Women	90.2618	34.9492	0.0356744		1744.99	675.66	0.0560801		2205.43	853.94	0.0322		460.435	178.28		90261.8
	Total	257.851	50.4494	0.0495833		6142.75	1201.85	0.0824882		8001.17	1565.46	0.0553		1858.42	363.61		257851				Total	276.232	54.7521	0.0548906		6761.45	1340.19	0.0894358		8698.91	1724.22	0.0604		1937.46	384.03		276232
Tobacco use	Men	550.713	220.602	0.213638		10036.4	4020.32	0.22998		11280	4518.47	0.1494		1243.59	498.15		550713			Tobacco use	Men	556.144	225.848	0.222258		10441.2	4290.14	0.234712		11628.7	4772.39	0.1542		1187.53	482.25		556144
	Women	236.736	90.5415	0.0902691		3552.2	1358.56	0.115226		4405	1684.72	0.0637		852.801	326.16		236736				Women	237.7	92.0371	0.0939469		3663.49	1418.5	0.117736		4461.51	1727.49	0.0651		798.018	308.99		237700
	Total	787.45	154.067	0.151422		13588.6	2658.64	0.182475		15685	3068.81	0.1085		2096.39	410.17		787450				Total	793.845	157.349	0.157747		14104.7	2795.7	0.186567		16090.2	3189.26	0.1118		1985.55	393.56		793845
All causes	Men					43640.1				75676.6				32036.5			2.57779e+06			All causes	Men					44485.1				75619.3				31134.2			2.50225e+06
	Women					30828.1				69381.5				38553.4			2.62256e+06				Women					31116.1				68765.2				37649.2			2.53016e+06
	Total					74468.2				145058				70589.9			5.20035e+06				Total					75601.1				144384				68783.3			5.03241e+06
						0				0				0												1e-05				1e-05				0
						0				0				0												0				0				0
						0				-1e-05				-1e-05												0				0				0
						249.643				249.641				249.638												246.248				246.248				246.247
						261.472				261.471				261.47												258.276				258.266				258.255
						511.109				511.113				511.119												504.514				504.512				504.51
Location	Year	Age	Sex	Cause of death or injury	Measure	Value	Lower bound	Upper bound			Location	Year	Age	Sex	Cause of death or injury				Measure	Value	Lower bound	Upper bound
European Union	2013	All ages	Male	All causes	Deaths	2.57779e+06	2.54148e+06	2.61446e+06			European Union	2010	All ages	Male	All causes				Deaths	2.50225e+06	2.49776e+06	2.50666e+06
European Union	2013	All ages	Female	All causes	Deaths	2.62256e+06	2.5809e+06	2.66174e+06			European Union	2010	All ages	Female	All causes				Deaths	2.53016e+06	2.52393e+06	2.53681e+06
European Union	2013	All ages	Both	All causes	Deaths	5.20035e+06	5.142e+06	5.25454e+06			European Union	2010	All ages	Both	All causes				Deaths	5.03241e+06	5.02541e+06	5.04093e+06
Location	Year	Age	Sex	Cause of death or injury	Risk factor	Measure	Value	Lower bound	Upper bound		Location	Year	Age	Sex	Cause of death or injury				Risk factor	Measure	Value	Lower bound	Upper bound
European Union	2013	All ages	Male	All causes	Alcohol use	Deaths	173363	148688	194986		European Union	2010	All ages	Male	All causes				Alcohol use	Deaths	185970	162750	205772
European Union	2013	All ages	Female	All causes	Alcohol use	Deaths	84487.8	59260.3	105937		European Union	2010	All ages	Female	All causes				Alcohol use	Deaths	90261.8	66302.9	111437
European Union	2013	All ages	Both	All causes	Alcohol use	Deaths	257851	216159	295507		European Union	2010	All ages	Both	All causes				Alcohol use	Deaths	276232	235195	313972
Location	Year	Age	Sex	Cause of death or injury	Risk factor	Measure	Value	Lower bound	Upper bound		Location	Year	Age	Sex	Cause of death or injury				Risk factor	Measure	Value	Lower bound	Upper bound
European Union	2013	All ages	Male	All causes	Alcohol use	Deaths per 100,000	69.445	59.5609	78.1067		European Union	2010	All ages	Male	All causes				Alcohol use	Deaths per 100,000	75.5217	66.0921	83.5634
European Union	2013	All ages	Female	All causes	Alcohol use	Deaths per 100,000	32.3129	22.6645	40.5164		European Union	2010	All ages	Female	All causes				Alcohol use	Deaths per 100,000	34.9492	25.6723	43.148
European Union	2013	All ages	Both	All causes	Alcohol use	Deaths per 100,000	50.4494	42.2923	57.8169		European Union	2010	All ages	Both	All causes				Alcohol use	Deaths per 100,000	54.7521	46.6183	62.2327
Location	Year	Age	Sex	Cause of death or injury	Risk factor	Measure	Value	Lower bound	Upper bound		Location	Year	Age	Sex	Cause of death or injury				Risk factor	Measure	Value	Lower bound	Upper bound
European Union	2013	All ages	Male	All causes	Drug use	Deaths	33243.9	27327.3	38925.9		European Union	2010	All ages	Male	All causes				Drug use	Deaths	31983.6	26554	38088.3
European Union	2013	All ages	Female	All causes	Drug use	Deaths	10129.8	8143.46	12152.4		European Union	2010	All ages	Female	All causes				Drug use	Deaths	10024.1	7783.56	12259.4
European Union	2013	All ages	Both	All causes	Drug use	Deaths	43373.7	36039.5	50524.6		European Union	2010	All ages	Both	All causes				Drug use	Deaths	42007.6	35064.4	49809
Location	Year	Age	Sex	Cause of death or injury	Risk factor	Measure	Value	Lower bound	Upper bound		Location	Year	Age	Sex	Cause of death or injury				Risk factor	Measure	Value	Lower bound	Upper bound
European Union	2013	All ages	Male	All causes	Drug use	Deaths per 100,000	13.3167	10.9466	15.5928		European Union	2010	All ages	Male	All causes				Drug use	Deaths per 100,000	12.9884	10.7835	15.4675
European Union	2013	All ages	Female	All causes	Drug use	Deaths per 100,000	3.8742	3.11453	4.64776		European Union	2010	All ages	Female	All causes				Drug use	Deaths per 100,000	3.88129	3.01378	4.74682
European Union	2013	All ages	Both	All causes	Drug use	Deaths per 100,000	8.4862	7.05125	9.88531		European Union	2010	All ages	Both	All causes				Drug use	Deaths per 100,000	8.32638	6.95015	9.8727
Location	Year	Age	Sex	Cause of death or injury	Risk factor	Measure	Value	Lower bound	Upper bound		Location	Year	Age	Sex	Cause of death or injury				Risk factor	Measure	Value	Lower bound	Upper bound
European Union	2013	All ages	Male	All causes	Tobacco smoke	Deaths	550713	519597	584027		European Union	2010	All ages	Male	All causes				Tobacco smoke	Deaths	556144	527513	586512
European Union	2013	All ages	Female	All causes	Tobacco smoke	Deaths	236736	180312	264794		European Union	2010	All ages	Female	All causes				Tobacco smoke	Deaths	237700	182261	263747
European Union	2013	All ages	Both	All causes	Tobacco smoke	Deaths	787450	719322	834316		European Union	2010	All ages	Both	All causes				Tobacco smoke	Deaths	793845	726418	835984
Location	Year	Age	Sex	Cause of death or injury	Risk factor	Measure	Value	Lower bound	Upper bound		Location	Year	Age	Sex	Cause of death or injury				Risk factor	Measure	Value	Lower bound	Upper bound
European Union	2013	All ages	Male	All causes	Tobacco smoke	Deaths per 100,000	220.602	208.138	233.947		European Union	2010	All ages	Male	All causes				Tobacco smoke	Deaths per 100,000	225.848	214.221	238.181
European Union	2013	All ages	Female	All causes	Tobacco smoke	Deaths per 100,000	90.5415	68.9615	101.272		European Union	2010	All ages	Female	All causes				Tobacco smoke	Deaths per 100,000	92.0371	70.5708	102.122
European Union	2013	All ages	Both	All causes	Tobacco smoke	Deaths per 100,000	154.067	140.738	163.237		European Union	2010	All ages	Both	All causes				Tobacco smoke	Deaths per 100,000	157.349	143.984	165.701
Location	Year	Age	Sex	Cause of death or injury	Risk factor	Measure	Value	Lower bound	Upper bound
European Union	2013	All ages	Male	All causes	Tobacco smoke	DALYs	1.128e+07	1.05831e+07	1.1998e+07
European Union	2013	All ages	Female	All causes	Tobacco smoke	DALYs	4.405e+06	3.45095e+06	4.98191e+06
European Union	2013	All ages	Both	All causes	Tobacco smoke	DALYs	1.5685e+07	1.4473e+07	1.67194e+07
							11280
							4405
							15685

## Sheet: Sheet2
Location	Year	Age	Sex	Cause of death or injury	Measure	Value	Lower bound	Upper bound		Location	Year	Age	Sex	Cause of death or injury	Measure	Value	Lower bound	Upper bound
Global	2013	All ages	Male	All causes	DALYs	1.33344e+09	1.22675e+09	1.44462e+09		Global	2013	All ages	Male	All causes	YLDs	3.61052e+08	2.69109e+08	4.66407e+08
Global	2013	All ages	Female	All causes	DALYs	1.11637e+09	1.00411e+09	1.23368e+09		Global	2013	All ages	Female	All causes	YLDs	4.03753e+08	3.0178e+08	5.23375e+08
Global	2013	All ages	Both	All causes	DALYs	2.44981e+09	2.23409e+09	2.67517e+09		Global	2013	All ages	Both	All causes	YLDs	7.64804e+08	5.7238e+08	9.90467e+08
Location	Year	Age	Sex	Cause of death or injury	Measure	Value	Lower bound	Upper bound		Location	Year	Age	Sex	Cause of death or injury	Measure	Value	Lower bound	Upper bound
Global	2010	All ages	Male	All causes	DALYs	1.33603e+09	1.23786e+09	1.44246e+09		Global	2010	All ages	Male	All causes	YLDs	3.4542e+08	2.58076e+08	4.45884e+08
Global	2010	All ages	Female	All causes	DALYs	1.12991e+09	1.02585e+09	1.24293e+09		Global	2010	All ages	Female	All causes	YLDs	3.86152e+08	2.8909e+08	4.99376e+08
Global	2010	All ages	Both	All causes	DALYs	2.46594e+09	2.26309e+09	2.68254e+09		Global	2010	All ages	Both	All causes	YLDs	7.31572e+08	5.47669e+08	9.4784e+08
Location	Year	Age	Sex	Cause of death or injury	Risk factor	Measure	Value	Lower bound	Upper bound
Global	2013	All ages	Male	All causes	Alcohol use	DALYs	7.83581e+07	6.42494e+07	8.91032e+07
Global	2013	All ages	Female	All causes	Alcohol use	DALYs	2.09201e+07	1.66995e+07	2.48818e+07
Global	2013	All ages	Both	All causes	Alcohol use	DALYs	9.92782e+07	8.12949e+07	1.13616e+08
Location	Year	Age	Sex	Cause of death or injury	Measure	Value	Lower bound	Upper bound
Global	2013	All ages	Male	All causes	Deaths	2.99188e+07	2.87273e+07	3.11043e+07
Global	2013	All ages	Female	All causes	Deaths	2.4945e+07	2.41887e+07	2.56828e+07
Global	2013	All ages	Both	All causes	Deaths	5.48638e+07	5.35761e+07	5.63336e+07
Location	Year	Age	Sex	Cause of death or injury	Measure	Value	Lower bound	Upper bound
Global	2010	All ages	Male	All causes	Deaths	2.90242e+07	2.82506e+07	2.98605e+07
Global	2010	All ages	Female	All causes	Deaths	2.4638e+07	2.40766e+07	2.51365e+07
Global	2010	All ages	Both	All causes	Deaths	5.36622e+07	5.27341e+07	5.46814e+07
Location	Year	Age	Sex	Cause of death or injury	Risk factor	Measure	Value	Lower bound	Upper bound		Location	Year	Age	Sex	Cause of death or injury	Risk factor	Measure	Value	Lower bound	Upper bound
Global	2013	All ages	Male	All causes	Tobacco smoke	Deaths	4.50788e+06	4.02597e+06	5.02511e+06		Global	2013	All ages	Male	All causes	Tobacco smoke	Deaths per 100,000	124.821	111.477	139.143
Global	2013	All ages	Female	All causes	Tobacco smoke	Deaths	1.64112e+06	1.4257e+06	1.85426e+06		Global	2013	All ages	Female	All causes	Tobacco smoke	Deaths per 100,000	46.1839	40.1215	52.1819
Global	2013	All ages	Both	All causes	Tobacco smoke	Deaths	6.149e+06	5.5869e+06	6.76152e+06		Global	2013	All ages	Both	All causes	Tobacco smoke	Deaths per 100,000	85.8209	77.9758	94.3698
Location	Year	Age	Sex	Cause of death or injury	Risk factor	Measure	Value	Lower bound	Upper bound		Location	Year	Age	Sex	Cause of death or injury	Risk factor	Measure	Value	Lower bound	Upper bound
Global	2010	All ages	Male	All causes	Tobacco smoke	Deaths	4.33292e+06	3.91259e+06	4.78362e+06		Global	2010	All ages	Male	All causes	Tobacco smoke	Deaths per 100,000	124.41	112.341	137.35
Global	2010	All ages	Female	All causes	Tobacco smoke	Deaths	1.63059e+06	1.41944e+06	1.83641e+06		Global	2010	All ages	Female	All causes	Tobacco smoke	Deaths per 100,000	47.5694	41.4096	53.5738
Global	2010	All ages	Both	All causes	Tobacco smoke	Deaths	5.96351e+06	5.46003e+06	6.52294e+06		Global	2010	All ages	Both	All causes	Tobacco smoke	Deaths per 100,000	86.2952	79.0095	94.3903
Location	Year	Age	Sex	Cause of death or injury	Risk factor	Measure	Value	Lower bound	Upper bound		Location	Year	Age	Sex	Cause of death or injury	Risk factor	Measure	Value	Lower bound	Upper bound
Global	2013	All ages	Male	All causes	Alcohol use	Deaths	2.02128e+06	1.58685e+06	2.35136e+06		Global	2013	All ages	Male	All causes	Alcohol use	Deaths per 100,000	55.9684	43.9393	65.1082
Global	2013	All ages	Female	All causes	Alcohol use	Deaths	764565	555893	957625		Global	2013	All ages	Female	All causes	Alcohol use	Deaths per 100,000	21.5161	15.6438	26.9492
Global	2013	All ages	Both	All causes	Alcohol use	Deaths	2.78585e+06	2.14626e+06	3.28684e+06		Global	2013	All ages	Both	All causes	Alcohol use	Deaths per 100,000	38.8818	29.9551	45.8741
Location	Year	Age	Sex	Cause of death or injury	Risk factor	Measure	Value	Lower bound	Upper bound		Location	Year	Age	Sex	Cause of death or injury	Risk factor	Measure	Value	Lower bound	Upper bound
Global	2010	All ages	Male	All causes	Alcohol use	Deaths	1.99827e+06	1.59434e+06	2.31011e+06		Global	2010	All ages	Male	All causes	Alcohol use	Deaths per 100,000	57.3755	45.7779	66.3293
Global	2010	All ages	Female	All causes	Alcohol use	Deaths	766685	566710	940479		Global	2010	All ages	Female	All causes	Alcohol use	Deaths per 100,000	22.3666	16.5327	27.4367
Global	2010	All ages	Both	All causes	Alcohol use	Deaths	2.76495e+06	2.16736e+06	3.23782e+06		Global	2010	All ages	Both	All causes	Alcohol use	Deaths per 100,000	40.0103	31.3628	46.853
Location	Year	Age	Sex	Cause of death or injury	Risk factor	Measure	Value	Lower bound	Upper bound		Location	Year	Age	Sex	Cause of death or injury	Risk factor	Measure	Value	Lower bound	Upper bound
Global	2013	All ages	Male	All causes	Drug use	Deaths	331523	292009	373216		Global	2013	All ages	Male	All causes	Drug use	Deaths per 100,000	9.17974	8.08562	10.3342
Global	2013	All ages	Female	All causes	Drug use	Deaths	97950.3	85884	110703		Global	2013	All ages	Female	All causes	Drug use	Deaths per 100,000	2.75648	2.41692	3.11535
Global	2013	All ages	Both	All causes	Drug use	Deaths	429474	381423	480117		Global	2013	All ages	Both	All causes	Drug use	Deaths per 100,000	5.99412	5.32348	6.70095
Location	Year	Age	Sex	Cause of death or injury	Risk factor	Measure	Value	Lower bound	Upper bound		Location	Year	Age	Sex	Cause of death or injury	Risk factor	Measure	Value	Lower bound	Upper bound
Global	2010	All ages	Male	All causes	Drug use	Deaths	309436	273358	348039		Global	2010	All ages	Male	All causes	Drug use	Deaths per 100,000	8.88471	7.84883	9.99313
Global	2010	All ages	Female	All causes	Drug use	Deaths	94241.9	83330.5	105607		Global	2010	All ages	Female	All causes	Drug use	Deaths per 100,000	2.74933	2.43101	3.08087
Global	2010	All ages	Both	All causes	Drug use	Deaths	403677	359276	452253		Global	2010	All ages	Both	All causes	Drug use	Deaths per 100,000	5.84142	5.19891	6.54434
